# Supplementary material for: Structural studies reveal flexible roof of active site responsible for ω-transaminase CrmG overcoming by-product inhibition
Source: Commun Biol. 2020 Aug 19;3:455. doi: 10.1038/s42003-020-01184-w (PMC7438487; doi:10.1038/s42003-020-01184-w)
Supplement: Supplementary file 3 — Supplementary Data 1 [file 42003_2020_1184_MOESM3_ESM.xlsx]

## Sheet: Fig1B
		α-ketoglutarate
CRM M (mM)	0	50mM	100mM
0.1	0.003321	0.002729	0.00259
0.5	0.01614	0.014388	0.012906
1	0.031624	0.026844	0.02441
3	0.075308	0.060985	0.054798
5	0.091829	0.07802	0.068591

## Sheet: Fig1C
		pyruvate
CRM M (mM)	0	50mM	100mM
0.1	0.003321	0.00324	0.003331
0.5	0.01614	0.016055	0.016287
1	0.031624	0.030997	0.031127
3	0.075308	0.066411	0.062645
5	0.091829	0.080155	0.07034

## Sheet: Fig1D
		L-Glu
Time (h)	1	2	3
0	0	0	0
1	12.6014	12.7081	12.7016
2	30.0556	30.016	29.9517
6	81.8961	81.8809	81.8356
12	90.42	90.3054	90.3803
24	89.9236	89.7472	90.0375
48	88.5239	88.2432	88.5187
		L-Gln
Time (h)	1	2	3
0	0	0	0
1	2.32267	2.2246	2.24816
2	5.60795	5.5565	5.56444
6	21.7832	21.9084	21.7169
12	39.1979	39.6935	39.9406
24	69.3014	68.9665	68.8445
48	90.7171	90.0694	90.5694
		L-Ala
Time (h)	1	2	3
0	0	0	0
1	0.894515	0.895671	0.897729
2	2.28413	2.22963	2.77393
6	8.7523	8.67262	8.76058
12	16.9539	16.7298	17.0955
24	33.0532	33.2225	33.4525
48	50.18	51.7009	51.4315

## Sheet: Fig4A
		L-Glu							L-Gln							L-Ala
		time (h)							time (h)							time (h)
wavelength (nm)	0	6	24	48			wavelength (nm)	0	6	24	48			wavelength (nm)	0	6	24	48
500	0.00332449	0.00154378	-0.000131843	0.00354875			500	0.00354684	-0.00598049	-0.00654019	-0.00576208			500	-0.00532997	-0.0154904	0.0116605	0.0136316
499	0.00549652	0.00333341	0.000544075	0.00277247			499	0.00557413	-0.00415967	-0.00514003	-0.00270812			499	-0.0081642	-0.0143174	0.0129213	0.0109286
498	0.0052488	0.00340523	0.00164004	0.00241068			498	0.00523023	-0.00403012	-0.00396087	-0.0028003			498	-0.00687337	-0.0157791	0.0112638	0.00818296
497	0.00798424	0.00639681	0.00295463	0.00556757			497	0.0057228	-0.00327925	-0.00271326	-0.00191006			497	-0.00396042	-0.0168504	0.0130018	0.0116554
496	0.00815186	0.00559799	0.00514126	0.00639918			496	0.00587844	-0.00264915	-0.00424083	-0.00257921			496	-0.00403249	-0.0139624	0.0127128	0.0125143
495	0.00955384	0.00622866	0.00508676	0.00476104			495	0.0116449	-0.000618803	-6.06207e-05	0.001331			495	-0.00223558	-0.0137687	0.0135837	0.011392
494	0.0107898	0.0054977	0.0057532	0.00565065			494	0.00866566	-0.00132783	-0.00411208	-0.00200345			494	-0.000711586	-0.0155841	0.0128477	0.0102172
493	0.00788928	0.00488778	0.00340124	0.00397196			493	0.00779531	-0.00290245	-0.00451842	-0.00450981			493	-0.00556624	-0.0135855	0.0116228	0.0090527
492	0.00835587	0.00420672	0.00272068	0.00219406			492	0.00638123	-0.00256388	-0.00190754	-0.00203525			492	-0.0131749	-0.0109161	0.00977534	0.00949818
491	0.0122183	0.00452548	0.00376706	0.00402031			491	0.0105716	-0.00203329	-0.00236167	-0.000744722			491	-0.00449748	-0.0132994	0.011015	0.00870227
490	0.0133931	0.00638425	0.00505116	0.00539817			490	0.0134147	0.000653335	-0.00284562	-0.000197879			490	-0.00340869	-0.0130121	0.0133019	0.00854195
489	0.0131508	0.00654631	0.00354102	0.0033277			489	0.0127453	-0.000462181	-0.00297172	-0.00131937			489	-0.00362894	-0.0121292	0.01113	0.0103682
488	0.0135189	0.00543728	0.00368412	0.00387897			488	0.016124	0.000257979	-0.00176937	-0.000392875			488	-0.0026391	-0.010261	0.0132327	0.0118762
487	0.0152317	0.00620773	0.00401459	0.00482898			487	0.0171867	0.000844652	-0.00239452	-0.000958999			487	0.00399614	-0.0106943	0.0128064	0.0141278
486	0.0173086	0.00824798	0.00358145	0.00379809			486	0.0170782	-6.37783e-05	-0.00326902	-0.00148162			486	0.00245819	-0.00984613	0.0118266	0.0111354
485	0.0207627	0.00662553	0.00454853	0.00496493			485	0.0198684	0.000659531	-0.00288291	-0.000640102			485	0.00541318	-0.00796112	0.0131891	0.0111394
484	0.0213253	0.00541864	0.00375432	0.00567564			484	0.0218599	-4.20368e-05	-0.00332004	-0.00128091			484	0.00553211	-0.00956231	0.0118034	0.00918098
483	0.026748	0.0104586	0.00699979	0.00716421			483	0.0214521	0.000810495	-0.00287118	-0.00176478			483	0.00665171	-0.00883693	0.0118703	0.00921452
482	0.0266327	0.0112067	0.00526146	0.0048421			482	0.026664	0.00301482	-0.000881609	0.000256217			482	0.00681272	-0.00395004	0.0126317	0.0103855
481	0.0307193	0.010759	0.00464213	0.00681084			481	0.0310239	0.00535003	-0.000136812	0.00277007			481	0.00319432	0.000429402	0.0108604	0.00794626
480	0.0341766	0.0120592	0.00588477	0.00629602			480	0.0327208	0.00442105	-0.00090057	8.65972e-05			480	0.00824936	6.97942e-05	0.0111735	0.00811876
479	0.037474	0.0113867	0.00569924	0.00530302			479	0.0378231	0.00479174	-0.00271419	-0.000928933			479	0.0161732	0.000695906	0.0123299	0.00796098
478	0.0436382	0.0133381	0.00764738	0.00716768			478	0.0448696	0.00714313	-0.000609394	-0.000774077			478	0.0208421	-0.000231618	0.0142612	0.00875539
477	0.0465858	0.0124143	0.00605751	0.00559086			477	0.0511509	0.0103423	0.000132142	0.00230723			477	0.0328763	0.00140864	0.0156459	0.0116378
476	0.0538997	0.0168527	0.00705743	0.00749395			476	0.0554993	0.0111568	-0.000792784	0.00095448			476	0.0386162	0.003617	0.0173308	0.0120241
475	0.0635277	0.0194956	0.0097946	0.00899731			475	0.0649083	0.0111566	-0.00266345	6.24414e-05			475	0.0521592	0.00319093	0.0203619	0.0155228
474	0.0630326	0.0153245	0.00490259	0.00309401			474	0.0656346	0.0147578	-0.000789632	0.00176346			474	0.0462887	0.0135359	0.015329	0.0117917
473	0.0736364	0.0183624	0.00731337	0.00503417			473	0.0746782	0.0168482	0.00183889	0.000706588			473	0.0441876	0.0169824	0.0158559	0.0120647
472	0.0844747	0.0217353	0.00765323	0.0069006			472	0.0863363	0.0196168	0.00137247	0.000734021			472	0.0649123	0.0160317	0.0194344	0.014486
471	0.0925431	0.0249304	0.00969482	0.00775091			471	0.0970785	0.0228298	0.0040031	0.000761171			471	0.0766047	0.020508	0.0210727	0.0132202
470	0.104472	0.0276155	0.0116107	0.00991736			470	0.107608	0.0274117	0.00628326	0.00437071			470	0.0861381	0.0265874	0.0225501	0.0131643
469	0.11719	0.028835	0.0123263	0.0102606			469	0.118479	0.0309866	0.00697537	0.0044399			469	0.0929392	0.0315642	0.0222128	0.0153645
468	0.127569	0.0293582	0.00935039	0.00395082			468	0.131785	0.0330842	0.00487354	0.00318371			468	0.0954737	0.0400233	0.0186339	0.0134884
467	0.137644	0.0289976	0.00836413	0.0044131			467	0.147671	0.039119	0.00652865	0.00563906			467	0.110299	0.0440721	0.0222025	0.0149255
466	0.156052	0.0359447	0.0129514	0.00829223			466	0.161439	0.0427474	0.00857224	0.00530868			466	0.131627	0.0480017	0.0268544	0.0170648
465	0.171627	0.0396356	0.0130203	0.0102523			465	0.178213	0.0480393	0.0105313	0.00682588			465	0.151342	0.0531344	0.0310662	0.0172863
464	0.191634	0.0450623	0.0164507	0.0101019			464	0.196446	0.0511267	0.00954227	0.00686275			464	0.163747	0.0606759	0.0271267	0.0166858
463	0.206883	0.0465495	0.014488	0.00660114			463	0.213852	0.0570167	0.0126327	0.00744088			463	0.177649	0.0679735	0.0293151	0.0166622
462	0.226466	0.0497265	0.016128	0.00965798			462	0.234643	0.0654713	0.0149307	0.0101143			462	0.195264	0.0750457	0.0319255	0.0208205
461	0.24751	0.0571597	0.016564	0.00898269			461	0.254151	0.0695174	0.0162342	0.00808247			461	0.216453	0.0845905	0.0337479	0.0208596
460	0.267128	0.0609178	0.0200252	0.0111564			460	0.276532	0.0755466	0.018555	0.00912085			460	0.237934	0.092092	0.038708	0.02275
459	0.291884	0.067395	0.0232553	0.0133381			459	0.300525	0.0841937	0.0226407	0.0122557			459	0.258101	0.103464	0.038739	0.0240719
458	0.316337	0.0732996	0.0253178	0.0139895			458	0.325285	0.089419	0.021041	0.0110829			458	0.28325	0.112476	0.0419675	0.0243826
457	0.339714	0.0775667	0.0257405	0.0145933			457	0.350993	0.0998122	0.0245125	0.0116418			457	0.30714	0.123838	0.0446584	0.0250305
456	0.366667	0.0825076	0.0272901	0.0152915			456	0.377685	0.107434	0.0271691	0.0141889			456	0.33225	0.13229	0.0490061	0.0268941
455	0.393585	0.0874163	0.0283396	0.0133916			455	0.405091	0.113665	0.0266697	0.0118053			455	0.361563	0.140706	0.0513144	0.0282556
454	0.422971	0.0965503	0.0319541	0.0169657			454	0.435383	0.121502	0.0287396	0.0117269			454	0.396405	0.148806	0.0556838	0.0301398
453	0.448525	0.101705	0.0310745	0.0159926			453	0.462861	0.130665	0.0320554	0.0168171			453	0.417872	0.166376	0.0580341	0.0321768
452	0.477456	0.108703	0.0349696	0.0193693			452	0.492603	0.13747	0.0319254	0.0147436			452	0.446406	0.178571	0.0603899	0.0340098
451	0.505791	0.114179	0.0349876	0.0176738			451	0.523855	0.147763	0.0371015	0.0164079			451	0.478851	0.187148	0.0620373	0.0340996
450	0.531397	0.116943	0.0357617	0.0154945			450	0.553287	0.155827	0.0379773	0.0196212			450	0.487281	0.206299	0.0614699	0.0365064
449	0.567557	0.125988	0.0398163	0.0199353			449	0.583437	0.166656	0.0419897	0.0208695			449	0.528453	0.213531	0.0694636	0.0362772
448	0.596735	0.13197	0.0407419	0.0194305			448	0.617234	0.173868	0.0437388	0.0196996			448	0.56321	0.228426	0.0743081	0.0392967
447	0.630974	0.141607	0.045121	0.0212034			447	0.649167	0.184051	0.04613	0.021539			447	0.591449	0.238403	0.0770152	0.0420158
446	0.657461	0.148061	0.0457375	0.021759			446	0.678869	0.191578	0.0467103	0.0204338			446	0.620576	0.250087	0.0793181	0.0429416
445	0.688127	0.15145	0.0476646	0.0228897			445	0.709631	0.200925	0.0485349	0.0214882			445	0.651062	0.263549	0.0837845	0.0428031
444	0.7203	0.160129	0.0512084	0.023481			444	0.745076	0.21379	0.0543755	0.0247087			444	0.682948	0.277048	0.0869004	0.044941
443	0.750292	0.165279	0.0524349	0.0238093			443	0.773928	0.220681	0.0560157	0.0255533			443	0.711704	0.288505	0.0872954	0.046964
442	0.782289	0.174609	0.0545996	0.0267769			442	0.806029	0.228498	0.0600862	0.0280152			442	0.74433	0.302269	0.0922149	0.0482048
441	0.809723	0.181471	0.0578858	0.0267466			441	0.835056	0.238727	0.0602787	0.0273789			441	0.773372	0.313494	0.0986291	0.0510732
440	0.841222	0.187998	0.0598468	0.0268708			440	0.86675	0.246674	0.0611987	0.0267892			440	0.801835	0.322895	0.0994128	0.0505639
439	0.867351	0.192562	0.0595839	0.027791			439	0.892328	0.253659	0.0630659	0.0259597			439	0.827155	0.335793	0.102421	0.0534422
438	0.892742	0.200545	0.0623869	0.0288089			438	0.918794	0.260612	0.0634459	0.0283057			438	0.853976	0.346888	0.105976	0.0544797
437	0.921651	0.205621	0.0628212	0.0279366			437	0.948546	0.269106	0.0648763	0.0291353			437	0.886621	0.357686	0.110942	0.0567615
436	0.951962	0.210753	0.0660992	0.0308189			436	0.978817	0.277251	0.069803	0.0300277			436	0.908216	0.370004	0.110115	0.056961
435	0.975332	0.21563	0.0679939	0.030405			435	1.00501	0.284268	0.0713054	0.0315193			435	0.933456	0.381346	0.111219	0.0579984
434	0.999755	0.220781	0.0676806	0.028504			434	1.03008	0.292658	0.07183	0.0297153			434	0.961246	0.391067	0.116811	0.0586131
433	1.02666	0.226859	0.0703361	0.0311335			433	1.0567	0.302032	0.0745217	0.0328132			433	0.988384	0.400413	0.11993	0.0596196
432	1.05053	0.231771	0.0718905	0.0314477			432	1.0813	0.308819	0.0783275	0.0354357			432	1.01106	0.410315	0.122711	0.064242
431	1.07365	0.237779	0.073903	0.0324098			431	1.10413	0.314408	0.079505	0.0350326			431	1.03366	0.420094	0.125066	0.0640657
430	1.09456	0.243283	0.0774972	0.0336353			430	1.12379	0.318986	0.0784371	0.0336875			430	1.05507	0.427219	0.128977	0.0657145
429	1.11495	0.247327	0.0783886	0.0362294			429	1.14641	0.328483	0.0825304	0.0366973			429	1.07287	0.43554	0.128956	0.0656725
428	1.1354	0.251365	0.07684	0.0344146			428	1.1661	0.332424	0.0841029	0.0363228			428	1.09297	0.444938	0.1291	0.0672548
427	1.15742	0.258181	0.0804061	0.0370551			427	1.18674	0.338059	0.0843744	0.0372293			427	1.11376	0.450255	0.133583	0.0680747
426	1.17347	0.260832	0.0813374	0.036914			426	1.20411	0.342262	0.0861245	0.0370475			426	1.12972	0.458	0.137106	0.0691403
425	1.1882	0.262555	0.0809644	0.0354392			425	1.22136	0.348525	0.0881778	0.0389763			425	1.14497	0.46463	0.136959	0.0689875
424	1.20479	0.267799	0.0839587	0.0386073			424	1.23423	0.350284	0.0861855	0.0377385			424	1.15952	0.469883	0.13718	0.0705167
423	1.21779	0.270145	0.0827787	0.0373701			423	1.24923	0.357024	0.0908461	0.0410157			423	1.17506	0.476393	0.140533	0.0711495
422	1.22933	0.272774	0.0848616	0.0349054			422	1.26088	0.359318	0.0904225	0.0415648			422	1.18571	0.480891	0.140069	0.0715244
421	1.24049	0.273039	0.0833436	0.035267			421	1.2725	0.361231	0.0900354	0.0402511			421	1.19621	0.487264	0.142502	0.0726045
420	1.25042	0.276086	0.0842812	0.0385246			420	1.2811	0.36553	0.0934906	0.0432153			420	1.20448	0.491836	0.142716	0.0730412
419	1.25766	0.280181	0.0867629	0.0395176			419	1.28932	0.368652	0.0944107	0.0438636			419	1.21297	0.492487	0.142267	0.0725809
418	1.26479	0.279982	0.0874029	0.0374711			418	1.2961	0.369888	0.0940807	0.0424429			418	1.21838	0.49544	0.143415	0.0733505
417	1.26993	0.282393	0.088648	0.040116			417	1.29983	0.372195	0.0940548	0.0427799			417	1.22332	0.495213	0.146151	0.0754079
416	1.2736	0.284245	0.0876245	0.0416812			416	1.30166	0.371332	0.0954939	0.0409775			416	1.22414	0.497244	0.145603	0.074841
415	1.2746	0.282084	0.0876665	0.0386886			415	1.30315	0.371459	0.0946095	0.0419881			415	1.23016	0.497767	0.145736	0.0747031
414	1.2762	0.283998	0.0880842	0.0396573			414	1.30466	0.370799	0.0972795	0.0426909			414	1.22666	0.497985	0.145063	0.0731578
413	1.27353	0.284407	0.0878902	0.0390536			413	1.30199	0.372154	0.0944258	0.0433953			413	1.22343	0.500958	0.146302	0.0745695
412	1.27294	0.283018	0.0878746	0.0411608			412	1.29985	0.370092	0.0947273	0.0431619			412	1.22463	0.496955	0.144946	0.0740365
411	1.27156	0.283326	0.0892604	0.0394639			411	1.29445	0.369182	0.0930209	0.0425635			411	1.21874	0.496218	0.145052	0.0746739
410	1.2639	0.281201	0.0876782	0.037872			410	1.28802	0.369199	0.0946113	0.0426507			410	1.21413	0.493974	0.146805	0.0754067
409	1.25797	0.279895	0.0888224	0.0392964			409	1.28236	0.367165	0.0946258	0.0415681			409	1.20633	0.492952	0.143739	0.0730224
408	1.24818	0.278285	0.0870431	0.0382804			408	1.27623	0.367026	0.0937479	0.0437609			408	1.1982	0.489888	0.141867	0.0729766
407	1.23837	0.274499	0.0844396	0.0374304			407	1.26654	0.363632	0.0942941	0.0430913			407	1.19163	0.484213	0.140017	0.0726422
406	1.23224	0.274361	0.085923	0.0402831			406	1.25556	0.360042	0.0949397	0.0439246			406	1.17895	0.482713	0.139228	0.0726106
405	1.21999	0.273009	0.0856548	0.0411563			405	1.24725	0.357695	0.0934367	0.0437396			405	1.16741	0.47826	0.13959	0.0723843
404	1.20792	0.268241	0.0835945	0.0393764			404	1.23291	0.353415	0.0910225	0.0414792			404	1.15654	0.473094	0.138718	0.0720281
403	1.19564	0.267283	0.084451	0.0380594			403	1.21815	0.347385	0.0902015	0.0415369			403	1.14661	0.465592	0.137895	0.0718234
402	1.18088	0.263784	0.0833173	0.0366754			402	1.20421	0.343994	0.0879648	0.0412953			402	1.13094	0.461425	0.135812	0.0702856
401	1.16865	0.262339	0.0833413	0.0364238			401	1.18915	0.339749	0.0876893	0.0398526			401	1.11591	0.456489	0.13265	0.0682243
400	1.15286	0.258676	0.0794789	0.0359683			400	1.17459	0.336021	0.0883117	0.0398539			400	1.10162	0.452457	0.130879	0.0683135
399	1.13816	0.254305	0.0787626	0.036715			399	1.15896	0.333795	0.0876761	0.0416971			399	1.0869	0.4455	0.132581	0.0685764
398	1.12142	0.250437	0.0778474	0.0356778			398	1.13983	0.328324	0.0835144	0.0391086			398	1.07066	0.436073	0.128793	0.0679937
397	1.10551	0.246477	0.0779397	0.0346178			397	1.12273	0.323283	0.0842504	0.0394127			397	1.05243	0.432324	0.12707	0.0662975
396	1.09	0.245053	0.0790585	0.0366945			396	1.10565	0.317008	0.0827734	0.0401977			396	1.03627	0.423224	0.124808	0.063069
395	1.07084	0.239711	0.0749209	0.0364014			395	1.0863	0.313029	0.0825299	0.0404889			395	1.01781	0.41584	0.122087	0.0615352
394	1.05138	0.2346	0.073926	0.0360898			394	1.06601	0.306615	0.0802915	0.039997			394	0.996562	0.408807	0.120334	0.0620448
393	1.03227	0.23155	0.0744382	0.035037			393	1.04714	0.300682	0.0796785	0.0394891			393	0.978954	0.402578	0.118466	0.0632978
392	1.01053	0.227043	0.0707618	0.0332111			392	1.02843	0.296884	0.0796443	0.038583			392	0.959548	0.393517	0.11633	0.0602705
391	0.993104	0.22315	0.0710986	0.0343405			391	1.00692	0.290696	0.0771609	0.0378892			391	0.941707	0.387619	0.116203	0.0606514
390	0.970708	0.22147	0.0698998	0.0342004			390	0.987442	0.285457	0.076818	0.037956			390	0.920821	0.377722	0.111719	0.0583999
389	0.951979	0.216131	0.0694218	0.0332303			389	0.964397	0.278539	0.0726455	0.0380225			389	0.900109	0.368773	0.10976	0.0580582
388	0.932235	0.211175	0.0685771	0.0328162			388	0.943244	0.272857	0.0710044	0.0364874			388	0.880706	0.361103	0.107603	0.0576446
387	0.913359	0.205848	0.067039	0.0321516			387	0.922766	0.266413	0.0700826	0.0359516			387	0.859055	0.35435	0.106674	0.0587905
386	0.890919	0.200268	0.0662671	0.0316925			386	0.901191	0.261551	0.0698521	0.0370153			386	0.836411	0.347466	0.100304	0.0535282
385	0.86958	0.196653	0.0645503	0.0311839			385	0.882595	0.255509	0.070232	0.0371936			385	0.818094	0.337953	0.0997826	0.053751
384	0.849992	0.192433	0.0630449	0.0294994			384	0.860112	0.245854	0.0651926	0.0323812			384	0.800057	0.32799	0.10023	0.0546525
383	0.830276	0.189227	0.060464	0.0288904			383	0.83692	0.243588	0.0641755	0.0324343			383	0.781026	0.319571	0.0978352	0.0520697
382	0.811132	0.183446	0.0606074	0.0303054			382	0.81914	0.236993	0.0652596	0.034827			382	0.761917	0.3133	0.0953939	0.0517004
381	0.793314	0.180484	0.0605926	0.0305904			381	0.800424	0.232102	0.0638719	0.035073			381	0.742514	0.307983	0.0955204	0.0540395
380	0.771405	0.176378	0.0577851	0.0285569			380	0.780014	0.227262	0.0635505	0.0336581			380	0.719857	0.298701	0.0916657	0.0506814
379	0.756078	0.175266	0.0584375	0.0311151			379	0.759957	0.221173	0.0606348	0.0329975			379	0.702375	0.290988	0.0885918	0.0477376
378	0.737962	0.170371	0.0573583	0.0317051			378	0.74168	0.214304	0.0567457	0.0314289			378	0.685304	0.284669	0.0862834	0.0492091
377	0.718129	0.164024	0.0543617	0.0296433			377	0.723914	0.210852	0.0579352	0.032667			377	0.667518	0.274785	0.0860447	0.0484767
376	0.699691	0.161106	0.054634	0.0264879			376	0.706106	0.204457	0.0567483	0.0308844			376	0.650352	0.269161	0.0842815	0.046841
375	0.681602	0.156369	0.0527523	0.0269499			375	0.690593	0.201089	0.057576	0.030181			375	0.630705	0.264504	0.082126	0.0461692
374	0.667378	0.155149	0.0539261	0.030195			374	0.672009	0.19748	0.0541042	0.0312165			374	0.613122	0.257695	0.0800731	0.0457401
373	0.649548	0.150673	0.0501465	0.0302744			373	0.655408	0.193157	0.0562304	0.0326651			373	0.595492	0.252339	0.0780908	0.0436484
372	0.633322	0.147578	0.0503428	0.0290443			372	0.638862	0.187883	0.0563268	0.0334802			372	0.581842	0.243915	0.0783503	0.0468348
371	0.617908	0.145919	0.0518248	0.0286826			371	0.622305	0.183055	0.0551871	0.0329032			371	0.56617	0.238533	0.0792239	0.0471369
370	0.602196	0.142014	0.0512627	0.0288664			370	0.604606	0.179864	0.0532507	0.0324243			370	0.551329	0.232774	0.0774504	0.0450068
369	0.588036	0.140975	0.0527138	0.0311541			369	0.592919	0.177722	0.0541081	0.036021			369	0.533093	0.228667	0.075124	0.0453041
368	0.573687	0.141854	0.0547653	0.0327874			368	0.578063	0.174084	0.0557799	0.0355631			368	0.520386	0.224254	0.0754947	0.0449391
367	0.558259	0.136778	0.0531716	0.0320011			367	0.566493	0.174069	0.0592795	0.0383484			367	0.508156	0.221826	0.0781329	0.0498052
366	0.546408	0.135248	0.054765	0.0344092			366	0.551044	0.17033	0.0583205	0.0406579			366	0.496793	0.216489	0.0776588	0.0506748
365	0.53462	0.137383	0.0579387	0.0384873			365	0.538208	0.167471	0.0610328	0.0412285			365	0.485888	0.211495	0.0793416	0.0533521
364	0.520439	0.137883	0.0613501	0.0406643			364	0.525807	0.167356	0.063074	0.0423801			364	0.470338	0.208304	0.0814362	0.0557056
363	0.510215	0.138771	0.0678449	0.0452021			363	0.515557	0.17042	0.069669	0.0498023			363	0.458244	0.208481	0.0824713	0.0574676
362	0.499026	0.142371	0.0712213	0.0495123			362	0.503031	0.170724	0.0720763	0.0552604			362	0.444858	0.209359	0.0878747	0.061316
361	0.490261	0.147441	0.0792532	0.0560312			361	0.493358	0.173843	0.0803938	0.0594756			361	0.434349	0.208311	0.0925016	0.0691875
360	0.480975	0.152683	0.0884301	0.064059			360	0.483626	0.178044	0.0886615	0.0664492			360	0.426299	0.210613	0.100624	0.075651
359	0.470644	0.159747	0.0992512	0.0762268			359	0.474289	0.183959	0.0992608	0.0777089			359	0.414295	0.215636	0.107727	0.0849803
358	0.45912	0.166207	0.109118	0.0854374			358	0.465535	0.187305	0.109696	0.0884741			358	0.407386	0.218498	0.119921	0.0967781
357	0.451698	0.177703	0.124028	0.0963632			357	0.455159	0.198253	0.124331	0.103216			357	0.400392	0.223139	0.131119	0.108671
356	0.44477	0.192416	0.140799	0.114017			356	0.44664	0.211239	0.142543	0.117903			356	0.390782	0.231531	0.14703	0.125144
355	0.435362	0.206529	0.159179	0.131509			355	0.440777	0.223808	0.160399	0.134083			355	0.384107	0.240898	0.164119	0.143241
354	0.428281	0.22669	0.186458	0.152391			354	0.433771	0.240792	0.18529	0.156712			354	0.375381	0.251619	0.185994	0.164096
353	0.423497	0.249106	0.215674	0.178574			353	0.424373	0.258724	0.211828	0.180334			353	0.370559	0.26417	0.209926	0.19055
352	0.414674	0.273996	0.246732	0.207491			352	0.420146	0.284929	0.246711	0.213315			352	0.360834	0.2841	0.238631	0.218445
351	0.408681	0.304031	0.283667	0.240549			351	0.413915	0.309983	0.28365	0.244266			351	0.357451	0.304286	0.271912	0.249905
350	0.402198	0.339209	0.325476	0.279142			350	0.404646	0.340368	0.32424	0.279281			350	0.350006	0.326558	0.310224	0.288719
349	0.393935	0.374866	0.37051	0.317932			349	0.400588	0.376243	0.372189	0.324764			349	0.337589	0.353599	0.349469	0.330493
348	0.3922	0.41852	0.422935	0.367492			348	0.393585	0.413713	0.41918	0.369261			348	0.332979	0.38217	0.395819	0.378942
347	0.384525	0.461767	0.477447	0.418115			347	0.387524	0.45382	0.474775	0.420072			347	0.328937	0.414715	0.444472	0.428687
346	0.379662	0.511379	0.537741	0.472924			346	0.383026	0.49912	0.536819	0.475562			346	0.324157	0.448039	0.498632	0.481228
345	0.375344	0.56211	0.601497	0.530999			345	0.378376	0.546215	0.59812	0.532538			345	0.319129	0.485263	0.554072	0.539796
344	0.370357	0.618556	0.668148	0.593937			344	0.371968	0.597915	0.664451	0.593952			344	0.314804	0.524027	0.615051	0.602613
343	0.365953	0.674994	0.737839	0.660026			343	0.368093	0.651521	0.733149	0.659621			343	0.309476	0.562744	0.676894	0.666357
342	0.360446	0.734896	0.805939	0.724866			342	0.362677	0.703578	0.801439	0.724558			342	0.30557	0.602653	0.739017	0.730347
341	0.356687	0.791661	0.876108	0.790968			341	0.356923	0.75569	0.871514	0.792075			341	0.296415	0.645631	0.801373	0.795064
340	0.354173	0.850474	0.948891	0.857111			340	0.351829	0.810497	0.942178	0.859592			340	0.291547	0.688274	0.866155	0.857896
339	0.349903	0.906889	1.01826	0.929312			339	0.347145	0.863881	1.01258	0.926933			339	0.290932	0.726601	0.929296	0.927008
338	0.345065	0.964042	1.08532	0.997839			338	0.343778	0.914297	1.07812	0.993925			338	0.28428	0.766093	0.989153	0.989073
337	0.339735	1.01847	1.15142	1.06615			337	0.337744	0.96599	1.14331	1.05831			337	0.275522	0.807299	1.0466	1.05366
336	0.334592	1.06768	1.21199	1.12607			336	0.333707	1.01111	1.20676	1.1203			336	0.274688	0.841153	1.10216	1.1094
335	0.329018	1.11614	1.26807	1.18724			335	0.327683	1.05588	1.26363	1.18018			335	0.269859	0.876226	1.15699	1.16978
334	0.327091	1.1577	1.32071	1.24191			334	0.321584	1.09273	1.3152	1.23456			334	0.266053	0.904799	1.20316	1.22002
333	0.320697	1.19408	1.36791	1.29132			333	0.315662	1.129	1.36302	1.28392			333	0.257562	0.932226	1.24492	1.26672
332	0.316706	1.22711	1.40759	1.33594			332	0.311216	1.16192	1.40456	1.33157			332	0.250508	0.959449	1.28087	1.3082
331	0.309483	1.25174	1.43871	1.37264			331	0.305495	1.18762	1.43862	1.37036			331	0.247719	0.978773	1.31476	1.34226
330	0.305416	1.27583	1.46956	1.4095			330	0.302675	1.20986	1.47128	1.40608			330	0.245518	0.994219	1.34242	1.37528
329	0.300555	1.29402	1.49119	1.43668			329	0.294056	1.2249	1.48924	1.43462			329	0.238709	1.00668	1.36342	1.40128
328	0.294642	1.30401	1.50444	1.45907			328	0.290252	1.23831	1.50818	1.45664			328	0.230801	1.01512	1.37703	1.41774
327	0.290297	1.31069	1.51488	1.4775			327	0.28221	1.24668	1.5219	1.47572			327	0.221303	1.02218	1.38657	1.43264
326	0.282054	1.30878	1.51691	1.48785			326	0.276203	1.24985	1.52847	1.48912			326	0.21767	1.02186	1.39495	1.44349
325	0.274117	1.30822	1.51486	1.49242			325	0.270542	1.24974	1.52995	1.49985			325	0.209937	1.0205	1.39616	1.44966
324	0.267593	1.30151	1.51049	1.49492			324	0.265259	1.24411	1.52527	1.50247			324	0.204835	1.01519	1.38966	1.44757
323	0.261812	1.28763	1.49622	1.49089			323	0.255879	1.23213	1.51133	1.49723			323	0.19852	1.00785	1.38133	1.44123
322	0.255953	1.27045	1.48045	1.48145			322	0.251499	1.22157	1.498	1.49297			322	0.193212	0.997377	1.36782	1.43376
321	0.246284	1.25089	1.45633	1.46451			321	0.242397	1.20204	1.47878	1.48185			321	0.190105	0.981129	1.35016	1.41616
320	0.242148	1.2271	1.43191	1.4442			320	0.237613	1.18267	1.45375	1.46466			320	0.179343	0.96545	1.32736	1.39782
319	0.235629	1.20186	1.40132	1.42344			319	0.232472	1.1622	1.42952	1.4446			319	0.173746	0.949357	1.30323	1.37582
318	0.231197	1.17326	1.36776	1.39472			318	0.224585	1.13607	1.39761	1.41936			318	0.168542	0.927221	1.27507	1.34722
317	0.225811	1.14126	1.33074	1.36582			317	0.217622	1.10514	1.36223	1.39162			317	0.162959	0.902113	1.2421	1.31553
316	0.22081	1.10882	1.29297	1.33586			316	0.212676	1.07366	1.32189	1.35944			316	0.156447	0.878647	1.2083	1.2833
315	0.210881	1.06962	1.24898	1.29431			315	0.207455	1.03984	1.28117	1.3232			315	0.147324	0.848993	1.16846	1.24542
314	0.207179	1.03331	1.20457	1.25479			314	0.199906	1.0068	1.24154	1.28758			314	0.14872	0.822696	1.13336	1.21059
313	0.204767	0.995889	1.16128	1.21528			313	0.194728	0.970844	1.19497	1.24463			313	0.142278	0.794004	1.09256	1.16852
312	0.198757	0.953446	1.1128	1.17068			312	0.190802	0.933787	1.14726	1.20091			312	0.136858	0.766306	1.05028	1.12478
311	0.193728	0.9155	1.06778	1.12697			311	0.189089	0.897926	1.10237	1.16245			311	0.133182	0.736575	1.01011	1.08464
310	0.192142	0.874162	1.01913	1.08286			310	0.18575	0.859061	1.05361	1.11498			310	0.13117	0.701808	0.964349	1.03649
309	0.192099	0.833485	0.972627	1.03426			309	0.185162	0.821461	1.00774	1.06777			309	0.132963	0.676185	0.9233	0.995153
308	0.188612	0.793817	0.921592	0.987419			308	0.186941	0.786452	0.959651	1.02574			308	0.130934	0.650861	0.881205	0.950428
307	0.192527	0.759201	0.879321	0.945714			307	0.191212	0.751659	0.915157	0.982515			307	0.13452	0.623148	0.839283	0.907352
306	0.196112	0.724079	0.83421	0.901342			306	0.198049	0.719801	0.872445	0.938632			306	0.137252	0.599732	0.79896	0.864942
305	0.203596	0.691053	0.796226	0.860362			305	0.207769	0.691365	0.834397	0.900455			305	0.147684	0.578906	0.765076	0.827679
304	0.215357	0.661045	0.757362	0.821348			304	0.22283	0.665419	0.796237	0.860866			304	0.16037	0.558497	0.730053	0.791631
303	0.22802	0.63628	0.72527	0.788952			303	0.242108	0.64514	0.76159	0.827018			303	0.179435	0.544582	0.699196	0.757377
302	0.251049	0.618178	0.698307	0.757656			302	0.267465	0.627113	0.730812	0.793764			302	0.204375	0.537821	0.67573	0.730013
301	0.28079	0.601616	0.669492	0.725892			301	0.302062	0.614274	0.705816	0.765377			301	0.240537	0.532678	0.654415	0.705979
300	0.318493	0.593481	0.651301	0.704235			300	0.347994	0.609035	0.686574	0.742686			300	0.277997	0.536775	0.635995	0.684164

## Sheet: Fig4B
		L-Glu							L-Gln							L-Ala
		time (h)							time (h)							time (h)
wavelength (nm)	0	6	24				wavelength (nm)	0	6	24				wavelength (nm)	0	6	24
500	-0.00126295	-0.00590276	-0.0018597				500	-0.00166799	0.00131981	-0.000400789				500	0.00258762	-0.00734613	-0.0040712
499	0.000607191	-0.00460479	-0.0020658				499	-0.000217646	0.00184362	9.75e-05				499	0.00499099	-0.00583677	-0.00352607
498	0.00138306	-0.00575707	-0.00129996				498	9.31e-05	0.00221628	-0.000899434				498	0.00460726	-0.00546382	-0.00350455
497	0.00483689	-0.0021029	0.000395459				497	0.00261488	0.00470357	0.00167933				497	0.00903166	-0.000482712	2.39452e-05
496	0.00602751	-0.00137377	0.00301023				496	0.00422901	0.00633445	0.00258241				496	0.00824078	-0.00255003	0.000321105
495	0.00671075	-0.000597865	0.00376641				495	0.00463899	0.00561483	0.00202106				495	0.00905725	-0.00340917	-0.000911161
494	0.00663007	-0.000307779	0.00149994				494	0.00656545	0.00680506	0.00230069				494	0.00882202	-0.00215194	-0.000109536
493	0.00375709	-0.00339495	-0.00135488				493	0.00372913	0.00373054	-0.000384133				493	0.00756619	-0.00212907	-0.00194573
492	0.00218394	-0.00785853	-0.00292585				492	0.00228232	0.00123974	-0.0012805				492	0.00721184	-0.000126305	-0.00242994
491	0.00738685	-0.00251323	-2.13813e-05				491	0.00681728	0.0035138	0.00053236				491	0.0101311	-0.00152191	-0.00089964
490	0.00716476	-0.00176927	0.000862574				490	0.00877238	0.005421	0.000388878				490	0.0134457	-0.000727407	0.00193511
489	0.00937565	-0.0023095	0.00159759				489	0.0094829	0.00572188	0.0016713				489	0.0135094	-0.00251488	-0.000825082
488	0.0113281	-0.00105791	0.00152573				488	0.00982208	0.00522934	0.00224951				488	0.0141718	-0.00282325	-0.00213737
487	0.0134735	9.8585e-05	-6.07242e-05				487	0.0132247	0.00530283	0.00323792				487	0.0164016	-0.00151629	-4.76793e-05
486	0.0145886	0.00108307	0.000168602				486	0.013572	0.00593174	0.00243812				486	0.0187138	-0.00205797	-0.000637569
485	0.016539	-0.00198072	0.00175119				485	0.0173237	0.00666945	0.00246657				485	0.0204585	-0.00323614	0.00153828
484	0.017133	-0.000235447	0.00180297				484	0.0200381	0.00469567	0.0013728				484	0.0209789	-0.000927074	4.49404e-05
483	0.0209315	0.000857101	0.00356339				483	0.0231612	0.00681699	0.00337599				483	0.0262627	0.001503	0.000492553
482	0.0228625	-0.00182578	8.35421e-05				482	0.0247637	0.00403764	-3.61e-05				482	0.0263921	0.00154633	-0.000658609
481	0.0259733	3.12196e-05	-0.000900209				481	0.0281482	0.00663927	0.00140127				481	0.0298082	0.00300687	0.00138176
480	0.0300481	-0.000936682	0.000431993				480	0.0321391	0.00661706	0.0021829				480	0.0344869	0.00218459	0.00129548
479	0.0342515	-3.15808e-06	0.00193855				479	0.0363869	0.00639353	0.00206855				479	0.0398067	0.000110133	-0.000111917
478	0.0411007	0.0021073	0.00300027				478	0.0418945	0.0066532	0.00293722				478	0.0439029	0.00249071	0.000490479
477	0.045603	0.000100138	0.00158067				477	0.0462869	0.00577888	0.00256418				477	0.0470662	0.00247899	0.000567791
476	0.0514914	0.0051794	0.0045469				476	0.0564819	0.00969789	0.00593407				476	0.0547338	0.00410976	0.00317229
475	0.0633363	0.00877645	0.00983694				475	0.0669096	0.013843	0.00815879				475	0.0637326	0.00214968	0.00300317
474	0.0590056	-0.00269675	-0.00260098				474	0.0640703	0.00405156	-0.00210048				474	0.0633355	0.00494988	0.000373151
473	0.0699042	0.00163524	0.00231724				473	0.075145	0.0104498	0.00158834				473	0.0750548	0.0071005	0.0019127
472	0.0798074	0.00408347	0.00417222				472	0.0853992	0.0105648	0.00475015				472	0.0844068	0.00604591	0.00231571
471	0.0902312	0.00546695	0.00606819				471	0.0949334	0.0119977	0.00486278				471	0.0934427	0.00773544	0.00447299
470	0.100168	0.00765186	0.0079574				470	0.107387	0.0143754	0.00509503				470	0.106804	0.0101676	0.00470409
469	0.112472	0.00627139	0.00459313				469	0.118799	0.0119642	0.00380153				469	0.114611	0.0128574	0.00489888
468	0.122392	0.00451829	0.00317787				468	0.128326	0.00970488	0.00173053				468	0.12182	0.0114804	0.00109389
467	0.135415	0.00492919	0.00473204				467	0.141826	0.0102666	0.00100707				467	0.135832	0.0122252	0.0021874
466	0.151551	0.00836345	0.00549487				466	0.159724	0.0145115	0.00452705				466	0.153989	0.0151611	0.00357396
465	0.166885	0.00737906	0.00386277				465	0.176143	0.0154833	0.00324322				465	0.171323	0.0170364	0.00624261
464	0.184338	0.00945475	0.00608825				464	0.196165	0.015778	0.00421302				464	0.189053	0.0185824	0.00605236
463	0.199393	0.0112312	0.00544216				463	0.210715	0.0166823	0.00194684				463	0.202502	0.0211915	0.0046924
462	0.218315	0.0123104	0.00634044				462	0.232816	0.0188934	0.00224126				462	0.222114	0.0231869	0.00716418
461	0.241012	0.0133076	0.00684403				461	0.256387	0.0191841	0.00469951				461	0.244757	0.0261072	0.00798817
460	0.262365	0.0130106	0.00686975				460	0.278149	0.0212317	0.00496962				460	0.266631	0.0273786	0.00940028
459	0.285766	0.0171534	0.00852601				459	0.302009	0.0237677	0.00596441				459	0.290954	0.0324689	0.0113368
458	0.311072	0.0209783	0.0117626				458	0.328328	0.0274366	0.00843827				458	0.314999	0.0369073	0.0132415
457	0.337106	0.0203933	0.00993426				457	0.354592	0.0264789	0.00607313				457	0.338627	0.0392442	0.0130255
456	0.361651	0.0204938	0.0108752				456	0.38111	0.0294551	0.00602853				456	0.363679	0.0401504	0.0139901
455	0.385998	0.0221114	0.00981525				455	0.407745	0.0295425	0.00515564				455	0.390444	0.0434457	0.0133937
454	0.410433	0.019114	0.00532823				454	0.43656	0.0290025	0.00360653				454	0.420538	0.0473986	0.0140436
453	0.439269	0.0280437	0.0135279				453	0.463074	0.0325044	0.00603346				453	0.443326	0.0511366	0.0151889
452	0.468438	0.0282748	0.0114483				452	0.496873	0.0384095	0.00820667				452	0.474961	0.054413	0.0179042
451	0.493335	0.0283698	0.0112076				451	0.521697	0.0353778	0.00411647				451	0.503508	0.05585	0.0171759
450	0.517818	0.0286372	0.0110419				450	0.547851	0.0351468	0.00401498				450	0.527682	0.0618105	0.0182851
449	0.551813	0.0320355	0.0136164				449	0.583937	0.0408356	0.00861818				449	0.561793	0.0649157	0.0193581
448	0.581421	0.0343481	0.01394				448	0.61489	0.039776	0.00660518				448	0.592309	0.066778	0.0181693
447	0.612382	0.0371568	0.0162955				447	0.647703	0.0460729	0.00820356				447	0.623776	0.0717446	0.0204005
446	0.642009	0.0378428	0.0161453				446	0.678773	0.045198	0.00822432				446	0.650569	0.0752423	0.0218103
445	0.671693	0.0391877	0.0174103				445	0.709331	0.0481246	0.00845801				445	0.68227	0.0788601	0.023669
444	0.703661	0.0428475	0.0182298				444	0.740792	0.0517053	0.00790786				444	0.713526	0.081877	0.0240567
443	0.731671	0.0412906	0.0168918				443	0.771959	0.052351	0.0092628				443	0.739892	0.0839555	0.025207
442	0.762622	0.0457313	0.0181772				442	0.80399	0.0552964	0.00918408				442	0.774301	0.0900158	0.0280007
441	0.790982	0.0480079	0.0222192				441	0.834473	0.0590687	0.00940385				441	0.803	0.0936276	0.0298061
440	0.821027	0.0489121	0.0216116				440	0.86577	0.0593662	0.00946512				440	0.832966	0.097016	0.0289377
439	0.846089	0.0500395	0.0204407				439	0.893764	0.0581695	0.00908651				439	0.860315	0.101066	0.0298615
438	0.872413	0.0536209	0.0205951				438	0.919678	0.0623352	0.0101985				438	0.885805	0.10222	0.0308495
437	0.89997	0.0541991	0.0213502				437	0.94565	0.0633197	0.0093633				437	0.910977	0.106272	0.0306051
436	0.928101	0.055777	0.02334				436	0.976589	0.0670722	0.010692				436	0.941325	0.10984	0.0316172
435	0.952563	0.0570711	0.0239925				435	1.00249	0.0673141	0.0115611				435	0.967735	0.112784	0.0322233
434	0.97726	0.0580032	0.0218865				434	1.02775	0.0660471	0.00934325				434	0.991494	0.11461	0.031554
433	1.00149	0.0604759	0.0238719				433	1.05411	0.0707683	0.011542				433	1.01464	0.118325	0.0343561
432	1.02312	0.0612246	0.0243525				432	1.07785	0.0721351	0.0117549				432	1.03703	0.119766	0.0345379
431	1.04716	0.0638132	0.025229				431	1.10075	0.0734778	0.0133856				431	1.06095	0.12401	0.0366612
430	1.06877	0.0640566	0.0271486				430	1.12201	0.0755344	0.0122506				430	1.08239	0.1266	0.0384085
429	1.08963	0.0670272	0.0274296				429	1.14482	0.0779262	0.0120347				429	1.10146	0.130093	0.0388744
428	1.10777	0.0683737	0.0266995				428	1.16312	0.0776994	0.0133393				428	1.12186	0.132028	0.0390605
427	1.12888	0.0702864	0.0275215				427	1.18547	0.0812377	0.0152243				427	1.1424	0.135307	0.0409563
426	1.14579	0.0694805	0.0286301				426	1.20061	0.0811004	0.0132256				426	1.15823	0.137321	0.0402524
425	1.1609	0.0695498	0.0280713				425	1.21593	0.0801252	0.0132676				425	1.17206	0.136939	0.0392803
424	1.17672	0.0725531	0.0302626				424	1.23381	0.0843706	0.0154129				424	1.1901	0.139347	0.0435223
423	1.18813	0.0717799	0.0294362				423	1.24585	0.0825373	0.0128098				423	1.20211	0.14055	0.041705
422	1.20042	0.0724263	0.0301653				422	1.25712	0.0836634	0.0133294				422	1.21296	0.142005	0.0409162
421	1.21087	0.0743353	0.0300559				421	1.26882	0.0837756	0.0147802				421	1.22281	0.143526	0.0417752
420	1.2201	0.075753	0.030127				420	1.27801	0.0864692	0.0165015				420	1.2337	0.146457	0.0436458
419	1.22725	0.0764974	0.0326109				419	1.2859	0.0871823	0.0141484				419	1.2414	0.147142	0.0446164
418	1.23375	0.0775821	0.031702				418	1.29002	0.0862022	0.0147706				418	1.24726	0.148001	0.0436143
417	1.23916	0.0765345	0.0313975				417	1.2978	0.0876865	0.0156349				417	1.25137	0.148735	0.0439431
416	1.24464	0.0775144	0.0335267				416	1.30074	0.0884312	0.0156755				416	1.2546	0.149048	0.0446975
415	1.24252	0.0762425	0.0309993				415	1.30093	0.0851583	0.0141123				415	1.25365	0.14608	0.0430448
414	1.24445	0.0769561	0.0324311				414	1.30332	0.0888267	0.0147013				414	1.25643	0.149433	0.0452156
413	1.24484	0.0762044	0.0314424				413	1.30023	0.0878616	0.0138159				413	1.25298	0.148817	0.0456965
412	1.2435	0.078235	0.0328291				412	1.29779	0.0884359	0.0176255				412	1.25396	0.148665	0.0457192
411	1.23935	0.0788293	0.0329879				411	1.29451	0.0872689	0.0171665				411	1.2496	0.147054	0.0452066
410	1.23244	0.0768683	0.0322715				410	1.2855	0.0883087	0.0133918				410	1.24313	0.146738	0.0448962
409	1.22792	0.0777924	0.0316707				409	1.28008	0.088769	0.0154857				409	1.23694	0.146353	0.0457396
408	1.21961	0.0767735	0.0310743				408	1.27191	0.0858952	0.0165306				408	1.22851	0.144102	0.0421573
407	1.21014	0.0738387	0.0321165				407	1.26214	0.0836306	0.0150535				407	1.21808	0.144466	0.041193
406	1.20311	0.0739814	0.0320754				406	1.25476	0.085428	0.0160849				406	1.2101	0.145986	0.0448126
405	1.19361	0.0753732	0.0330682				405	1.24465	0.0866292	0.0174265				405	1.19934	0.145558	0.0454577
404	1.17941	0.0739074	0.0301049				404	1.22905	0.0845428	0.0155593				404	1.18622	0.140733	0.0417109
403	1.16851	0.0756802	0.0321517				403	1.21723	0.0839096	0.0157461				403	1.17502	0.140186	0.0434997
402	1.15354	0.0726485	0.0307758				402	1.20231	0.0823334	0.0152986				402	1.16072	0.138814	0.0411063
401	1.1404	0.0730126	0.0331605				401	1.19052	0.0843687	0.0164693				401	1.14889	0.138481	0.0420308
400	1.12669	0.0705437	0.029715				400	1.17082	0.0813616	0.0146994				400	1.13126	0.134607	0.0410452
399	1.11228	0.0689583	0.0295473				399	1.15488	0.0772625	0.0152505				399	1.11584	0.133773	0.0407218
398	1.09505	0.0687736	0.0295345				398	1.14009	0.0786252	0.0146637				398	1.09916	0.131908	0.0404267
397	1.07894	0.0696123	0.0305606				397	1.1222	0.0777001	0.0159897				397	1.08279	0.129498	0.0404233
396	1.06385	0.0702724	0.0306241				396	1.10629	0.0798194	0.0172176				396	1.06746	0.129382	0.0418917
395	1.04496	0.0670319	0.0309251				395	1.08454	0.0762358	0.0162518				395	1.04805	0.127342	0.0401114
394	1.02555	0.0654097	0.030581				394	1.06688	0.0746332	0.0162807				394	1.02949	0.12677	0.0370583
393	1.00869	0.0665035	0.0285845				393	1.04675	0.0728637	0.0157519				393	1.01064	0.122095	0.0385957
392	0.98884	0.0639631	0.0272528				392	1.02542	0.071251	0.014909				392	0.989203	0.118948	0.0366957
391	0.971457	0.063185	0.0290117				391	1.00675	0.0721298	0.014402				391	0.972194	0.119618	0.0372124
390	0.949462	0.0620694	0.0284012				390	0.986814	0.069288	0.0162298				390	0.952453	0.117062	0.0368728
389	0.931515	0.0630042	0.0290058				389	0.966623	0.0705202	0.0163057				389	0.931805	0.114527	0.0355674
388	0.911678	0.0609317	0.02994				388	0.945604	0.0674923	0.0164296				388	0.911964	0.11263	0.0374017
387	0.893399	0.0584733	0.0284277				387	0.92616	0.0662774	0.0145612				387	0.891093	0.109944	0.0377062
386	0.871726	0.057617	0.0272457				386	0.902468	0.0660364	0.0149191				386	0.871357	0.107778	0.0350123
385	0.852511	0.0576039	0.0257057				385	0.882938	0.063918	0.0137207				385	0.85185	0.105903	0.0340493
384	0.833634	0.0547783	0.0265898				384	0.862692	0.0623013	0.0147157				384	0.830921	0.103129	0.0343726
383	0.812756	0.053233	0.0263637				383	0.841196	0.0611322	0.0139785				383	0.810478	0.100587	0.0324357
382	0.793772	0.0535141	0.0265524				382	0.821602	0.0586299	0.0137121				382	0.791789	0.0988282	0.032755
381	0.776804	0.05465	0.0264304				381	0.803321	0.0597973	0.0165527				381	0.775748	0.0985158	0.0330364
380	0.754657	0.0505363	0.0241214				380	0.780156	0.0567178	0.0136904				380	0.753226	0.0947818	0.0307791
379	0.740739	0.0531781	0.0284722				379	0.764353	0.0594867	0.017251				379	0.737069	0.0947071	0.0330638
378	0.722919	0.0523855	0.0274699				378	0.747432	0.0587637	0.0174353				378	0.718799	0.0945248	0.0334221
377	0.704001	0.0487553	0.0250166				377	0.728052	0.0553353	0.015257				377	0.701316	0.0903988	0.0308778
376	0.686181	0.0492268	0.025841				376	0.709405	0.0528877	0.0150387				376	0.681796	0.0866783	0.0305096
375	0.669319	0.0480684	0.0263542				375	0.690373	0.0526068	0.0126113				375	0.664244	0.0828049	0.0288642
374	0.654688	0.0480569	0.0266267				374	0.676424	0.0529868	0.0154863				374	0.650929	0.0851562	0.0303037
373	0.637317	0.0476202	0.0252109				373	0.659011	0.0532005	0.0161741				373	0.631676	0.0828305	0.0305947
372	0.620373	0.0455372	0.0266503				372	0.642701	0.0510505	0.0157745				372	0.614854	0.0810137	0.0301271
371	0.604553	0.0489291	0.0283622				371	0.626	0.0520751	0.0177276				371	0.602008	0.0799077	0.0282309
370	0.590295	0.0464035	0.0276751				370	0.610808	0.049876	0.0170539				370	0.585181	0.0797706	0.0305231
369	0.577716	0.0493905	0.0314646				369	0.596066	0.0531566	0.0192324				369	0.572403	0.0806031	0.0336561
368	0.567319	0.0518557	0.0341588				368	0.584787	0.054091	0.0235094				368	0.559813	0.0820888	0.0343623
367	0.550316	0.0512016	0.0328368				367	0.568577	0.0542581	0.0241353				367	0.5451	0.0803972	0.0365029
366	0.535794	0.0508524	0.0337015				366	0.555044	0.0556065	0.0257456				366	0.532112	0.080727	0.036816
365	0.527107	0.055736	0.0395575				365	0.54381	0.0587866	0.0298666				365	0.520623	0.0818984	0.0403179
364	0.515159	0.0588832	0.0429571				364	0.530236	0.0615863	0.0324918				364	0.507044	0.0844285	0.0421454
363	0.503143	0.0635059	0.0487944				363	0.518305	0.066048	0.0398884				363	0.497468	0.0895985	0.049005
362	0.492245	0.0703272	0.0547941				362	0.508344	0.0702288	0.0445979				362	0.485503	0.0934693	0.0548288
361	0.482653	0.0794978	0.0632278				361	0.499394	0.079536	0.0538717				361	0.477584	0.09908	0.0622783
360	0.475103	0.0881325	0.0744626				360	0.489444	0.0890785	0.0640105				360	0.468097	0.107422	0.073027
359	0.466819	0.0992785	0.0875593				359	0.481827	0.0991495	0.0763697				359	0.458134	0.118561	0.0840775
358	0.456016	0.109207	0.0993574				358	0.470353	0.109638	0.0870824				358	0.447228	0.127924	0.0946199
357	0.44748	0.125537	0.114303				357	0.462801	0.124421	0.103744				357	0.439212	0.140804	0.107812
356	0.440501	0.144642	0.135576				356	0.454263	0.142673	0.122876				356	0.431009	0.156901	0.12701
355	0.434605	0.164723	0.156872				355	0.446181	0.163033	0.142606				355	0.425366	0.174412	0.147784
354	0.42728	0.191454	0.183333				354	0.441075	0.187553	0.169959				354	0.41922	0.196776	0.172126
353	0.422097	0.220421	0.214644				353	0.433738	0.215095	0.199057				353	0.412201	0.224266	0.200159
352	0.415305	0.251234	0.250076				352	0.4258	0.244798	0.233645				352	0.403991	0.253368	0.230626
351	0.412026	0.292604	0.291852				351	0.421848	0.283205	0.275546				351	0.399314	0.285673	0.267255
350	0.405502	0.333718	0.337679				350	0.41377	0.324882	0.31937				350	0.392656	0.323614	0.309887
349	0.399268	0.383778	0.388029				349	0.408335	0.372698	0.367472				349	0.386297	0.366778	0.353937
348	0.397725	0.439982	0.446564				348	0.404158	0.425863	0.425267				348	0.38258	0.41717	0.409036
347	0.392592	0.494055	0.504027				347	0.398222	0.477641	0.479453				347	0.37651	0.465757	0.46276
346	0.389533	0.560247	0.573202				346	0.392807	0.539138	0.546801				346	0.369735	0.521548	0.520233
345	0.386494	0.626104	0.641822				345	0.388745	0.603707	0.613008				345	0.366374	0.58022	0.584569
344	0.384164	0.693528	0.71406				344	0.384162	0.670647	0.681997				344	0.363216	0.642402	0.650706
343	0.37997	0.765227	0.79065				343	0.37931	0.740084	0.757184				343	0.35738	0.70772	0.717881
342	0.379155	0.836822	0.864592				342	0.374203	0.808122	0.829304				342	0.351026	0.769377	0.787764
341	0.375801	0.910165	0.942908				341	0.371117	0.881467	0.904899				341	0.348679	0.833988	0.856227
340	0.373441	0.981737	1.01819				340	0.365663	0.948369	0.976756				340	0.34341	0.896946	0.92356
339	0.371753	1.05763	1.09677				339	0.363475	1.02151	1.05405				339	0.339819	0.96303	0.994896
338	0.368922	1.12439	1.16737				338	0.356224	1.08693	1.12151				338	0.335501	1.02289	1.05925
337	0.366732	1.19359	1.24202				337	0.353658	1.15569	1.19531				337	0.332242	1.08949	1.12782
336	0.363128	1.25409	1.30632				336	0.350183	1.21506	1.25789				336	0.327572	1.14651	1.18836
335	0.358717	1.31586	1.36803				335	0.344476	1.2757	1.31997				335	0.321738	1.19828	1.24564
334	0.356255	1.36729	1.42529				334	0.340092	1.32874	1.37565				334	0.319493	1.24576	1.29801
333	0.353238	1.41399	1.47522				333	0.333918	1.37536	1.42608				333	0.311537	1.28862	1.34406
332	0.349258	1.45664	1.51989				332	0.328843	1.41445	1.4688				332	0.307404	1.32649	1.38516
331	0.343061	1.4872	1.55311				331	0.321292	1.44929	1.50142				331	0.301753	1.35728	1.41407
330	0.3403	1.51576	1.58487				330	0.319757	1.47891	1.53629				330	0.298275	1.38425	1.44596
329	0.335514	1.53774	1.60918				329	0.314168	1.50314	1.55967				329	0.29242	1.40587	1.46925
328	0.330333	1.55322	1.62617				328	0.306142	1.51916	1.57674				328	0.286488	1.42076	1.48605
327	0.32567	1.5644	1.63712				327	0.300896	1.53292	1.5917				327	0.281639	1.42935	1.49849
326	0.317948	1.56633	1.63901				326	0.2922	1.53739	1.59733				326	0.27367	1.4349	1.50223
325	0.309537	1.56311	1.63902				325	0.285997	1.53581	1.5981				325	0.266453	1.43537	1.50204
324	0.305635	1.55421	1.63177				324	0.281909	1.5322	1.59516				324	0.262864	1.43028	1.49962
323	0.297554	1.54386	1.61709				323	0.274291	1.52237	1.58453				323	0.254783	1.42137	1.48848
322	0.292541	1.52464	1.59815				322	0.268845	1.50729	1.56703				322	0.248835	1.40732	1.47291
321	0.282922	1.49795	1.57357				321	0.259611	1.48605	1.54513				321	0.242258	1.38623	1.45365
320	0.275899	1.47082	1.54387				320	0.253517	1.46219	1.52075				320	0.236461	1.36215	1.42865
319	0.270574	1.44349	1.51409				319	0.249076	1.4353	1.49314				319	0.230771	1.33853	1.40317
318	0.264628	1.40781	1.47876				318	0.241755	1.40263	1.45918				318	0.222832	1.30946	1.37085
317	0.258377	1.36952	1.44007				317	0.235275	1.36746	1.42253				317	0.218874	1.27516	1.338
316	0.252503	1.32828	1.39863				316	0.231686	1.33212	1.38639				316	0.213703	1.24111	1.30216
315	0.24449	1.28192	1.34841				315	0.223067	1.28835	1.33947				315	0.205929	1.20162	1.25921
314	0.237903	1.23677	1.30247				314	0.217663	1.24534	1.29395				314	0.201033	1.16035	1.21562
313	0.234981	1.19302	1.25479				313	0.214995	1.20361	1.25075				313	0.199678	1.12137	1.17326
312	0.226959	1.14071	1.20091				312	0.209863	1.15442	1.19889				312	0.194577	1.07602	1.12513
311	0.222874	1.09314	1.15192				311	0.206541	1.10623	1.15119				311	0.189255	1.03246	1.08126
310	0.218896	1.04335	1.0999				310	0.205457	1.05895	1.10067				310	0.187669	0.988661	1.03475
309	0.216258	0.991702	1.04613				309	0.203454	1.01206	1.04787				309	0.186089	0.94299	0.985019
308	0.213796	0.943559	0.992494				308	0.202178	0.964748	0.997459				308	0.184706	0.898317	0.93921
307	0.216755	0.898446	0.946285				307	0.20561	0.918509	0.950667				307	0.18813	0.856617	0.894544
306	0.219818	0.851353	0.899039				306	0.209619	0.870734	0.901958				306	0.19038	0.814068	0.848886
305	0.226762	0.806821	0.853092				305	0.219798	0.831611	0.859089				305	0.197079	0.778034	0.805723
304	0.234841	0.76607	0.807503				304	0.231	0.788685	0.813454				304	0.207241	0.738645	0.767779
303	0.248319	0.731078	0.768402				303	0.245309	0.752313	0.775077				303	0.223471	0.706207	0.730752
302	0.272449	0.698177	0.731365				302	0.271663	0.719784	0.738439				302	0.247931	0.676125	0.696193
301	0.298458	0.667192	0.697297				301	0.300886	0.687776	0.704828				301	0.27328	0.649706	0.664478
300	0.335265	0.641992	0.670658				300	0.340035	0.66181	0.674373				300	0.312358	0.627805	0.639607

## Sheet: Fig5D
		μm/Min
L-Gln (μM)	1	2	3
5	0.026879	0.018445	0.017098
25	0.056151	0.0452117	0.055745
50	0.070529	0.0696436	0.071685
100	0.118999	0.137723	0.127524
200	0.177863	0.195317	0.201847
		μm/Min
L-Glu (μM)	1	2	3
5	0.085641	0.044783	0.06412
10	0.12396	0.161754	0.10156
25	0.470986	0.375568	0.2849
50	0.601017	0.598466	0.552486
100	0.746762	0.872175	0.839054
		μm/Min
L-Ala (μM)	1	2	3
50	0.048761	0.057357	0.047776
100	0.073302	0.074619	0.065762
200	0.112188	0.105242	0.124477
300	0.154355	0.154221	0.164271
400	0.179795	0.179462	0.194805
